# Supplementary material for: TRIB3, as a robust prognostic biomarker for HNSC, is associated with poor immune infiltration and cancer cell immune evasion
Source: Front Immunol. 2024 Jan 3;14:1290839. doi: 10.3389/fimmu.2023.1290839 (PMC10791810; doi:10.3389/fimmu.2023.1290839)
Supplement: Supplementary file 2 [file Table_1.xlsx]

## Sheet: Sheet1
Gene	forward (5'-3')	reverse (5'-3')
GAPDH	GGAGCGAGATCCCTCCAAAAT	GGCTGTTGTCATACTTCTCATGG
TRIB3	AAGCGGTTGGAGTTGGATGAC	CACGATCTGGAGCAGTAGGTG
Vimentin	ACGTCTTGACCTTGAACGCA	TCTTGGCAGCCACACTTTCA
E-cadherin	TGTAACTTGCAATGGGCAGC	CAAGCTCTCCTGCCATCTCC
